# Supplementary material for: Artificial Intelligence‐Guided Assessment of Femoral Neck Fractures in Radiographs: A Systematic Review and Multilevel Meta‐Analysis
Source: Orthop Surg. 2024 Sep 27;17(5):1277–86. doi: 10.1111/os.14250 (PMC12050172; doi:10.1111/os.14250)
Supplement: Supplementary file 1 — Data S1 Supporting Information. [file OS-17-1277-s002.xlsx]

## Sheet: Sheet 1
Author		Radiographs	Fractured	Non-fractured	Accuracy	Kappa	F1	Sensitivity	Specificity
Acici K et al.	Convolutional neural network (CNN) 3C	2682	1341	1341	0.586	0.172	0.595	0.609	0.564
Acici K et al.	Convolutional neural network (CNN) with local binary patterns (LBP)	2682	1341	1341	0.553	0.107	0.29	0.503	0.604
Acici K et al.	Convolutional neural network (CNN) with Fourier transformation (FT)	2682	1341	1341	0.625	0.25	0.627	0.632	0.618
Acici K et al.	Convolutional neural network (CNN) with genetic algorithm (GA)	2682	1341	1341	0.771	0.543	0.768	0.755	0.787
Acici K et al.	Convolutional neural network (CNN) with Particle Swarm Optimization	2682	1341	1341	0.751	0.501	0.755	0.769	0.732
Adams M et al.	GoogLeNet	160	80	80	0.98
Adams M et al.	AlexNEt	160	80	80	0.94
Bae J et al.	CNN external	209	59	150	0.971			0.939	0.982
Bae J et al.	CNN internal	420	111	309	0.983			0.973	0.987
Beyaz S et al.	Convolutional neural network (CNN) without genetic algorithm	2106	1341	765	0.777	0.518	0.825	0.825	0.693
Beyaz S et al.	Convolutional neural network (CNN) with genetic algorithm	2106	1341	765	0.793	0.554	0.836	0.829	0.729
Guy S et al.	Tensorflow	1047	391	656		0.61		0.609	0.675
Hsieh LS et al.	DAFDNet	420	420	0	0.948			0.948
Jimenez-Sanchez A et al.	automatic computer-aided diagnosis (CAD) tool	269	156	113	0.83			0.83	0.83
Krogue JD et al.	displaced	438	72	366				0.896	0.991
Krogue JD et al.	nondisplaced	438	26	412				0.512	0.976
Mutasa S et al.	CNN	105	70	35	0.92			0.93	0.91
Yamada Y et al.		100	50	50	0.98			1	0.98
Yu JS et al.	CNN	213	90	123	0.953			0.943	0.958
